# Supplementary material for: Chloroplast genome characterization of Uncaria guianensis and Uncaria tomentosa and evolutive dynamics of the Cinchonoideae subfamily
Source: Sci Rep. 2023 May 24;13:8390. doi: 10.1038/s41598-023-34334-1 (PMC10209157; doi:10.1038/s41598-023-34334-1)
Supplement: Supplementary file 1 — Supplementary Tables. [file 41598_2023_34334_MOESM1_ESM.xlsx]

## Sheet: Table S1
Table S1. Size, coding and non-coding content of the LSC, SSC and IR regions of (a) Uncaria guianensis and Uncaria tomentosa with species of the Cinchonoideae subfamily. Gene content of species of the Cinchonoideae subfamily (b).
a)
Species	GC (%)	LSC			SSC			IRB			IRA			Total genome
		Size bp	COD	N-COD	Size bp	COD	N-COD	Size bp	COD	N-COD	Size bp	COD	N-COD	COD	N-COD
Uncaria guianensis	37.50	86.043	43.844	42.199	18.026	13.54	4.486	25.718	11.384	14.334	25.718	11.395	14.323	80.163	75.342
Uncaria tomentosa	37.50	86.828	43.826	43.002	18.126	13.521	4.605	25.718	11.396	14.322	25.718	11.395	14.323	80.138	76.252
Uncaria rhynchophylla	37.70	85.146	44.054	41.092	18.145	13.6	4.545	25.657	11.365	14.292	25.657	11.375	14.282	80.394	74.211
Neolamarckia cadamba	37.60	85.88	43.84	42.04	17.851	13.501	4.35	25.634	11.377	14.257	25.634	11.345	14.289	80.063	74.936
Neolamarckia macrophylla	37.60	86.013	43.96	42.053	18.063	13.504	4.559	25.665	11.488	14.177	25.665	11.345	14.32	80.297	75.109
Mitragyna speciosa	37.50	86.298	43.995	42.303	18.144	13.542	4.602	25.594	11.444	14.15	25.594	11.435	14.159	80.416	75.214
Antirhea chinensis	37.60	86.252	43.378	42.874	17.984	13.669	4.315	25.69	11.474	14.216	25.69	11.459	14.231	79.98	75.636
GC (%) = Guanine-Cytosine Content; LSC= Large Single Copy; SSC= Small Single Copy; IR= Inverted Repeat. COD= Coding; N-COD= Non-Coding
b)
Species	Genes				Genes total
	Protein	rRNA	tRNA	Pseudogene
Uncaria guianensis	84	8	37	2	131
Uncaria tomentosa	84	8	37	2	131
Uncaria rhynchophylla	84	8	37	2	131
Neolamarckia cadamba	84	8	37	2	131
Neolamarckia macrophylla	84	8	37	2	131
Mitragyna speciosa	84	8	37	2	131
Antirhea chinensis	83	8	37	3	131

## Sheet: Table S2
Table S2. Functional classification of the genetic content of Uncaria guianensis and Uncaria tomentosa.
Category	Genes Group	Name of genes
Self-replication	Large subunit of ribosomal proteins	rpl21,2, rpl14, rpl161, rpl20, rpl22, rpl232, rpl32, rpl33, rpl36
	Small subunit of ribosomal proteins	rps2, rps3, rps4, rps72, rps8, rps11, rps121,2, rps14, rps15, rps161, rps18, rps19
	rRNA genes	rrn4.52, rrn52, rrn162, rrn232
	tRNA	trnA-UGC1,2, trnC-ACA1, trnC-GCA, trnD-GUC, trnE-UUC, trnF-GAA, trnG-GCC, trnH-GUG, trnI-GAU1,2, trnK-UUU1, trnL-CAA2, trnL-UAA1, trnL-UAG, trnM-CAU2,3, trnN-GUU2, trnP-UGG, trnQ-UUG, trnR-ACG2, trnR-UCU, trnS-GCU, trnS-GGA, trnS-UGA, trnT-CGU1, trnT-GGU, trnT-UGU, trnV-GAC2, trnW-CCA, trnY-GUA
Transcription	RNA polymerase	rpoA, rpoB, rpoC11, rpoC2
Photosynthesis	Photosystem I	psaA, psaB, psaC, psaI, psaJ
	Photosystem II	psbA, psbB, psbC, psbD, psbE, psbF, psbH, psbI, psbJ, psbK, psbL, psbM, psbT, psbZ
	NADH dehydrogenase	ndhA1, ndhB1,2, ndhC, ndhD, ndhE, ndhF, ndhG, ndhH, ndhI, ndhJ, ndhK
	Cytochrome b/f complex	petA, petB1, petD1, petG, petL, petN
	ATP synthase	atpA, atpB, atpE, atpF1, atpH, atpI
	C-type cytochrome synthesis gene	ccsA
	RuBisCO large unit	rbcL
Other genes	Maturase K	matK
	Protease	clpP11
	Translation initiation factor1	infA
	Photosystem biogenesis factor 1	pbf1
	Envelope membrane protein	cemA
	Subunit of acetyl-CoAcarboxylase	accD
Unknown genes	Conserved open reading frames	ycf12, ycf22, ycf31, ycf4
1 Genes that contain introns, 2 Duplicated genes in the repeated inverted region, 3 Duplicated LSC gene

## Sheet: Table S3
Tabela S3. Genes with the presence of introns with their respective locations and sizes. Uncaria guianensis (a) and Uncaria tomentosa (b).
a)
Gene	Location	exon I (bp)	intron I (bp)	exon II (bp)	intron II (bp)	exon III (bp)	Total (bp)
ndhB	IR	777	684	756	-	-	2217
rpl2	IR	382	659	434	-	-	1475
trnA-UGC	IR	38	808	35	-	-	881
trnI-GAU	IR	36	920	57	-	-	1013
rps12	IR/LSC	114	526	232	-	26	898
atpF	LSC	145	700	410	-	-	1255
clpP1	LSC	71	821	292	655	228	2067
petB	LSC	6	781	642	-	-	1429
petD	LSC	8	720	475	-	-	1203
rpl16	LSC	9	988	399	-	-	1396
rpoC1	LSC	432	751	1611	-	-	2794
rps16	LSC	40	824	227	-	-	1091
trnC-ACA	LSC	38	568	56	-	-	662
trnK-UUU	LSC	37	2489	35	-	-	2561
trnL-UAA	LSC	38	496	47	-	-	581
trnT-CGU	LSC	36	661	42	-	-	739
ycf3	LSC	124	709	230	745	153	1961
ndhA	SSC	553	1088	539	-	-	2180
b)
Gene	Location	exon I (bp)	intron I (bp)	exon II (bp)	intron II (bp)	exon III (bp)	Total (bp)
ndhB	IR	777	684	756	-	-	2217
rpl2	IR	382	659	434	-	-	1475
trnA-UGC	IR	37	808	36	-	-	881
trnI-GAU	IR	36	920	57	-	-	1013
rps12	IR/LSC	114	526	232	-	26	898
atpF	LSC	145	699	410	-	-	1254
clpP1	LSC	71	803	292	654	228	2048
rpoC1	LSC	432	752	1611	-	-	2795
rps16	LSC	40	812	227	-	-	1079
trnC-ACA	LSC	38	559	56	-	-	653
trnL-UAA	LSC	38	496	47	-	-	581
trnT-CGU	LSC	36	660	42	-	-	738
trnK-UUU	LSC	37	2483	35	-	-	2555
ycf3	LSC	124	712	230	745	153	1964
petB	LSC	6	809	642	-	-	1457
petD	LSC	8	720	475	-	-	1203
rpl16	LSC	9	989	399	-	-	1397
ndhA	SSC	553	1092	539	-	-	2184

## Sheet: Table S4
Table S4. Characteristics of the high complexity repeats of the Forward, Reverse, Palindromic and Complementary type identified in the chloroplast genomes of the species of the subfamily Cinchonoideae.
Direction	Length	First Position	Second Position	E-value	First Localization	Second Localization	Specie
Palindromic	30	30333	30371	2.31e-05	LSC	LSC	Uncaria guianensis
Forward	30	37761	37783	6.47e-04	LSC	LSC	Uncaria guianensis
Palindromic	30	36746	46319	2.31e-05	LSC	LSC	Uncaria guianensis
Forward	31	33230	33253	1.79e-04	LSC	LSC	Uncaria guianensis
Forward	31	101000	101026	1.79e-04	IR	IR	Uncaria guianensis
Reverse	31	101123	101123	6.17e-06	IR	IR	Uncaria guianensis
Complemented	31	101123	140294	6.17e-06	IR	IR	Uncaria guianensis
Reverse	31	140294	140294	6.17e-06	IR	IR	Uncaria guianensis
Palindromic	31	101000	140391	1.79e-04	IR	IR	Uncaria guianensis
Palindromic	31	101026	140417	1.79e-04	IR	IR	Uncaria guianensis
Forward	31	140391	140417	1.79e-04	IR	IR	Uncaria guianensis
Forward	32	8745	36747	4.94e-05	LSC	LSC	Uncaria guianensis
Palindromic	32	8745	46316	3.69e-10	LSC	LSC	Uncaria guianensis
Palindromic	32	122773	122773	1.65e-06	SSC	SSC	Uncaria guianensis
Palindromic	34	29411	29411	2.30e-11	LSC	LSC	Uncaria guianensis
Reverse	35	37770	37770	3.08e-08	LSC	LSC	Uncaria guianensis
Forward	35	59425	59461	5.76e-12	LSC	LSC	Uncaria guianensis
Forward	36	27384	27420	1.44e-12	LSC	LSC	Uncaria guianensis
Forward	38	59443	59461	1.03e-11	LSC	LSC	Uncaria guianensis
Forward	39	39978	42202	5.55e-09	LSC	LSC	Uncaria guianensis
Forward	39	45059	100113	1.50e-10	LSC	IR	Uncaria guianensis
Palindromic	39	45059	119706	1.50e-10	LSC	SSC	Uncaria guianensis
Palindromic	39	45059	141296	1.50e-10	LSC	IR	Uncaria guianensis
Palindromic	41	100111	119706	1.41e-15	IR	SSC	Uncaria guianensis
Forward	41	119706	141296	1.41e-15	SSC	IR	Uncaria guianensis
Palindromic	44	76160	76160	2.20e-17	LSC	LSC	Uncaria guianensis
Forward	57	59424	59442	4.70e-21	LSC	LSC	Uncaria guianensis
Palindromic	57	124490	124490	2.59e-19	SSC	SSC	Uncaria guianensis
Forward	30	43594	43617	6.54e-04	LSC	LSC	Uncaria tomentosa
Forward	30	43678	43701	6.47e-04	LSC	LSC	Uncaria tomentosa
Palindromic	30	36680	46238	2.34e-05	LSC	LSC	Uncaria tomentosa
Forward	31	77104	77132	1.39e-07	LSC	LSC	Uncaria tomentosa
Forward	31	101042	101068	1.81e-04	IR	IR	Uncaria tomentosa
Reverse	31	101165	101165	6.24e-06	IR	IR	Uncaria tomentosa
Complemented	31	101165	140436	6.24e-06	IR	IR	Uncaria tomentosa
Reverse	31	140436	140436	6.24e-06	IR	IR	Uncaria tomentosa
Palindromic	31	101042	140533	1.81e-04	IR	IR	Uncaria tomentosa
Palindromic	31	101068	140559	1.81e-04	IR	IR	Uncaria tomentosa
Forward	31	140533	140559	1.81e-04	IR	IR	Uncaria tomentosa
Forward	32	8914	36681	4.99e-05	LSC	LSC	Uncaria tomentosa
Palindromic	32	8914	46235	3.73e-10	LSC	LSC	Uncaria tomentosa
Palindromic	32	122816	122816	1.66e-06	SSC	SSC	Uncaria tomentosa
Forward	39	39906	42130	5.62e-09	LSC	LSC	Uncaria tomentosa
Forward	39	59481	59499	2.28e-14	LSC	LSC	Uncaria tomentosa
Forward	39	44975	100155	1.52e-10	LSC	IR	Uncaria tomentosa
Palindromic	39	44975	119743	1.52e-10	LSC	SSC	Uncaria tomentosa
Palindromic	39	44975	141438	1.52e-10	LSC	IR	Uncaria tomentosa
Palindromic	41	100153	119743	1.42e-15	IR	SSC	Uncaria tomentosa
Forward	41	119743	141438	1.42e-15	SSC	IR	Uncaria tomentosa
Palindromic	44	29556	29556	1.89e-13	LSC	LSC	Uncaria tomentosa
Palindromic	44	76138	76138	2.22e-17	LSC	LSC	Uncaria tomentosa
Palindromic	57	62	86035	3.31e-25	LSC	LSC	Uncaria tomentosa
Palindromic	57	124519	124519	2.62e-19	SSC	SSC	Uncaria tomentosa
Palindromic	119	0	86035	5.56e-60	LSC	LSC	Uncaria tomentosa
Forward	850	62	155540	0.00e+00	LSC	IR	Uncaria tomentosa
Forward	912	0	155478	0.00e+00	LSC	IR	Uncaria tomentosa
Palindromic	30	30333	30371	2.31e-05	LSC	LSC	Uncaria rhynchophylla
Forward	30	37761	37783	6.47e-04	LSC	LSC	Uncaria rhynchophylla
Forward	30	43678	43701	6.47e-04	LSC	LSC	Uncaria rhynchophylla
Palindromic	30	36746	46319	2.31e-05	LSC	LSC	Uncaria rhynchophylla
Forward	31	33230	33253	1.79e-04	LSC	LSC	Uncaria rhynchophylla
Forward	31	101000	101026	1.79e-04	SSC	SSC	Uncaria rhynchophylla
Reverse	31	101123	101123	6.17e-06	SSC	SSC	Uncaria rhynchophylla
Complemented	31	101123	140294	6.17e-06	SSC	IR	Uncaria rhynchophylla
Reverse	31	140294	140294	6.17e-06	IR	IR	Uncaria rhynchophylla
Palindromic	31	101000	140391	1.79e-04	SSC	IR	Uncaria rhynchophylla
Palindromic	31	101026	140417	1.79e-04	SSC	IR	Uncaria rhynchophylla
Forward	31	140391	140417	1.79e-04	IR	IR	Uncaria rhynchophylla
Forward	32	8745	36747	4.94e-05	LSC	LSC	Uncaria rhynchophylla
Palindromic	32	8745	46316	3.69e-10	LSC	LSC	Uncaria rhynchophylla
Palindromic	32	122773	122773	1.65e-06	SSC	SSC	Uncaria rhynchophylla
Palindromic	34	29411	29411	2.30e-11	LSC	LSC	Uncaria rhynchophylla
Reverse	35	37770	37770	3.08e-08	LSC	LSC	Uncaria rhynchophylla
Forward	35	59425	59461	5.76e-12	LSC	LSC	Uncaria rhynchophylla
Forward	36	27384	27420	1.44e-12	LSC	LSC	Uncaria rhynchophylla
Forward	38	59443	59461	1.03e-11	LSC	LSC	Uncaria rhynchophylla
Forward	39	39978	42202	5.55e-09	LSC	LSC	Uncaria rhynchophylla
Forward	39	45059	100113	1.50e-10	LSC	SSC	Uncaria rhynchophylla
Palindromic	39	45059	119706	1.50e-10	LSC	SSC	Uncaria rhynchophylla
Palindromic	39	45059	141296	1.50e-10	LSC	IR	Uncaria rhynchophylla
Palindromic	41	100111	119706	1.41e-15	SSC	SSC	Uncaria rhynchophylla
Forward	41	119706	141296	1.41e-15	SSC	IR	Uncaria rhynchophylla
Palindromic	44	76160	76160	2.20e-17	LSC	LSC	Uncaria rhynchophylla
Forward	57	59424	59442	4.70e-21	LSC	LSC	Uncaria rhynchophylla
Palindromic	57	124490	124490	2.59e-19	SSC	SSC	Uncaria rhynchophylla
Forward	30	9297	9380	5.27e-07	LSC	LSC	Neolamarckia camdamba
Palindromic	30	30457	30495	2.29e-05	LSC	LSC	Neolamarckia camdamba
Palindromic	30	36802	46336	2.29e-05	LSC	LSC	Neolamarckia camdamba
Forward	30	59585	59639	5.27e-07	LSC	LSC	Neolamarckia camdamba
Forward	31	9340	9378	6.13e-06	LSC	LSC	Neolamarckia camdamba
Reverse	31	100967	100967	6.13e-06	IR	IR	Neolamarckia camdamba
Complemented	31	100967	139881	6.13e-06	IR	IR	Neolamarckia camdamba
Reverse	31	139881	139881	6.13e-06	IR	IR	Neolamarckia camdamba
Palindromic	32	4261	4267	1.64e-06	LSC	LSC	Neolamarckia camdamba
Forward	32	8832	36803	4.91e-05	LSC	LSC	Neolamarckia camdamba
Palindromic	32	8832	46333	3.66e-10	LSC	LSC	Neolamarckia camdamba
Palindromic	34	29556	29556	2.29e-11	LSC	LSC	Neolamarckia camdamba
Forward	35	59577	59631	6.01e-10	LSC	LSC	Neolamarckia camdamba
Forward	35	59595	59631	6.01e-10	LSC	LSC	Neolamarckia camdamba
Palindromic	36	118284	118284	8.11e-09	SSC	SSC	Neolamarckia camdamba
Forward	39	40000	42224	5.52e-09	LSC	LSC	Neolamarckia camdamba
Forward	39	45073	100001	5.52e-09	LSC	IR	Neolamarckia camdamba
Palindromic	39	45073	140839	5.52e-09	LSC	IR	Neolamarckia camdamba
Forward	41	99999	121341	1.72e-13	IR	SSC	Neolamarckia camdamba
Palindromic	41	121341	140839	1.72e-13	SSC	IR	Neolamarckia camdamba
Palindromic	44	76059	76059	2.18e-17	LSC	LSC	Neolamarckia camdamba
Forward	45	59585	59621	4.86e-14	LSC	LSC	Neolamarckia camdamba
Forward	50	9276	9321	5.33e-21	LSC	LSC	Neolamarckia camdamba
Forward	53	59577	59613	5.27e-17	LSC	LSC	Neolamarckia camdamba
Forward	56	59595	59613	2.19e-22	LSC	LSC	Neolamarckia camdamba
Palindromic	57	116556	116556	2.57e-19	SSC	SSC	Neolamarckia camdamba
Forward	66	59585	59603	2.40e-26	LSC	LSC	Neolamarckia camdamba
Forward	75	59576	59594	8.63e-30	LSC	LSC	Neolamarckia camdamba
Forward	30	9297	9380	5.27e-07	LSC	LSC	Neolamarckia macrophylla
Palindromic	30	30457	30495	2.29e-05	LSC	LSC	Neolamarckia macrophylla
Palindromic	30	36802	46336	2.29e-05	LSC	LSC	Neolamarckia macrophylla
Forward	30	59585	59639	5.27e-07	LSC	LSC	Neolamarckia macrophylla
Forward	31	9340	9378	6.13e-06	LSC	LSC	Neolamarckia macrophylla
Reverse	31	100967	100967	6.13e-06	IR	IR	Neolamarckia macrophylla
Complemented	31	100967	139881	6.13e-06	IR	IR	Neolamarckia macrophylla
Reverse	31	139881	139881	6.13e-06	IR	IR	Neolamarckia macrophylla
Palindromic	32	4261	4267	1.64e-06	LSC	LSC	Neolamarckia macrophylla
Forward	32	8832	36803	4.91e-05	LSC	LSC	Neolamarckia macrophylla
Palindromic	32	8832	46333	3.66e-10	LSC	LSC	Neolamarckia macrophylla
Palindromic	34	29556	29556	2.29e-11	LSC	LSC	Neolamarckia macrophylla
Forward	35	59577	59631	6.01e-10	LSC	LSC	Neolamarckia macrophylla
Forward	35	59595	59631	6.01e-10	LSC	LSC	Neolamarckia macrophylla
Palindromic	36	118284	118284	8.11e-09	SSC	SSC	Neolamarckia macrophylla
Forward	39	40000	42224	5.52e-09	LSC	LSC	Neolamarckia macrophylla
Forward	39	45073	100001	5.52e-09	LSC	IR	Neolamarckia macrophylla
Palindromic	39	45073	140839	5.52e-09	LSC	IR	Neolamarckia macrophylla
Forward	41	99999	121341	1.72e-13	IR	SSC	Neolamarckia macrophylla
Palindromic	41	121341	140839	1.72e-13	SSC	IR	Neolamarckia macrophylla
Palindromic	44	76059	76059	2.18e-17	LSC	LSC	Neolamarckia macrophylla
Forward	45	59585	59621	4.86e-14	LSC	LSC	Neolamarckia macrophylla
Forward	50	9276	9321	5.33e-21	LSC	LSC	Neolamarckia macrophylla
Forward	53	59577	59613	5.27e-17	LSC	LSC	Neolamarckia macrophylla
Forward	56	59595	59613	2.19e-22	LSC	LSC	Neolamarckia macrophylla
Palindromic	57	116556	116556	2.57e-19	SSC	SSC	Neolamarckia macrophylla
Forward	66	59585	59603	2.40e-26	LSC	LSC	Neolamarckia macrophylla
Forward	75	59576	59594	8.63e-30	LSC	LSC	Neolamarckia macrophylla
Palindromic	30	36810	46327	2.31e-05	LSC	LSC	Mitragyna speciosa
Forward	30	40021	42245	6.47e-04	LSC	LSC	Mitragyna speciosa
Forward	31	9249	9279	1.79e-04	LSC	LSC	Mitragyna speciosa
Reverse	31	9264	9278	1.79e-04	LSC	LSC	Mitragyna speciosa
Palindromic	32	8804	46324	3.69e-10	LSC	LSC	Mitragyna speciosa
Forward	32	9260	9275	3.54e-08	LSC	LSC	Mitragyna speciosa
Forward	32	8804	36811	4.94e-05	LSC	LSC	Mitragyna speciosa
Palindromic	34	29550	29550	2.31e-11	LSC	LSC	Mitragyna speciosa
Reverse	34	9277	9277	1.16e-07	LSC	LSC	Mitragyna speciosa
Forward	35	59609	59627	6.06e-10	LSC	LSC	Mitragyna speciosa
Palindromic	35	28918	28918	1.02e-06	LSC	LSC	Mitragyna speciosa
Palindromic	36	118844	118844	8.18e-09	LSC	SSC	Mitragyna speciosa
Palindromic	37	31243	31243	7.56e-08	LSC	LSC	Mitragyna speciosa
Forward	39	59590	59626	2.25e-14	LSC	LSC	Mitragyna speciosa
Forward	39	45064	100266	1.50e-10	LSC	IR	Mitragyna speciosa
Forward	39	45064	121906	1.50e-10	LSC	SSC	Mitragyna speciosa
Palindromic	39	45064	141425	1.50e-10	LSC	IR	Mitragyna speciosa
Forward	41	100264	121904	1.41e-15	IR	SSC	Mitragyna speciosa
Palindromic	41	121904	141425	1.41e-15	SSC	IR	Mitragyna speciosa
Palindromic	44	76327	76327	2.20e-17	LSC	LSC	Mitragyna speciosa
Forward	44	9248	9263	1.87e-13	LSC	LSC	Mitragyna speciosa
Palindromic	45	30458	30458	2.11e-12	LSC	LSC	Mitragyna speciosa
Forward	53	59591	59609	1.04e-18	LSC	LSC	Mitragyna speciosa
Palindromic	57	117115	117115	2.59e-19	SSC	SSC	Mitragyna speciosa
Palindromic	73	86133	155526	7.63e-35	LSC	IR	Mitragyna speciosa
Forward	30	10487	10516	5.32e-07	LSC	LSC	Antirhea chinensis
Palindromic	30	30666	30704	2.31e-05	LSC	LSC	Antirhea chinensis
Forward	30	8987	37035	2.31e-05	LSC	LSC	Antirhea chinensis
Forward	30	10423	38006	6.48e-04	LSC	LSC	Antirhea chinensis
Palindromic	30	37035	46584	2.31e-05	LSC	LSC	Antirhea chinensis
Forward	30	50217	50237	6.48e-04	LSC	LSC	Antirhea chinensis
Forward	30	91056	91098	6.48e-04	IRB	IRB	Antirhea chinensis
Palindromic	30	53888	105133	6.48e-04	LSC	IRB	Antirhea chinensis
Forward	30	112623	112647	6.48e-04	SSC	SSC	Antirhea chinensis
Forward	30	100413	121947	6.48e-04	IRB	SSC	Antirhea chinensis
Forward	30	53888	136705	6.48e-04	LSC	IRA	Antirhea chinensis
Palindromic	30	121947	141425	6.48e-04	SSC	IRA	Antirhea chinensis
Palindromic	30	91056	150740	6.48e-04	IRB	IRA	Antirhea chinensis
Palindromic	30	91098	150782	6.48e-04	IRB	IRA	Antirhea chinensis
Forward	30	150740	150782	6.48e-04	IRA	IRA	Antirhea chinensis
Forward	31	29118	29141	1.79e-04	LSC	LSC	Antirhea chinensis
Palindromic	31	29765	29768	1.37e-07	LSC	LSC	Antirhea chinensis
Forward	31	67323	67349	1.48e-09	LSC	LSC	Antirhea chinensis
Forward	31	73356	73382	1.79e-04	LSC	LSC	Antirhea chinensis
Forward	31	80	97199	1.79e-04	LSC	IRB	Antirhea chinensis
Palindromic	31	80	144638	1.79e-04	LSC	IRA	Antirhea chinensis
Forward	32	49904	49935	3.69e-10	LSC	LSC	Antirhea chinensis
Palindromic	33	8987	46581	9.23e-11	LSC	LSC	Antirhea chinensis
Forward	35	0	159	5.77e-12	LSC	IRA	Antirhea chinensis
Forward	35	27787	27807	1.02e-06	LSC	LSC	Antirhea chinensis
Palindromic	36	118855	118855	1.44e-12	SSC	SSC	Antirhea chinensis
Forward	37	53178	53200	2.16e-09	LSC	LSC	Antirhea chinensis
Forward	38	115371	115409	9.01e-14	SSC	SSC	Antirhea chinensis
Forward	39	40234	42458	5.56e-09	LSC	LSC	Antirhea chinensis
Forward	39	45316	100401	1.50e-10	LSC	IRB	Antirhea chinensis
Forward	39	45316	121935	2.64e-12	LSC	SSC	Antirhea chinensis
Palindromic	39	45316	141428	1.50e-10	LSC	IRA	Antirhea chinensis
Forward	41	9649	9688	1.41e-15	LSC	LSC	Antirhea chinensis
Forward	41	100399	121933	1.73e-13	IRB	SSC	Antirhea chinensis
Palindromic	41	121933	141428	1.73e-13	SSC	IRA	Antirhea chinensis
Palindromic	44	76461	76461	2.20e-17	LSC	LSC	Antirhea chinensis
Forward	50	55	97174	2.84e-15	LSC	IRB	Antirhea chinensis
Palindromic	50	55	144644	2.84e-15	LSC	IRA	Antirhea chinensis
Palindromic	54	105	86252	2.10e-23	LSC	LSC	Antirhea chinensis
Forward	54	105	155562	2.10e-23	LSC	IRA	Antirhea chinensis
Forward	60	59786	59845	5.12e-27	LSC	LSC	Antirhea chinensis
Forward	63	36	97155	8.58e-23	LSC	IRB	Antirhea chinensis
Palindromic	63	36	144650	8.58e-23	LSC	IRA	Antirhea chinensis
Forward	87	9356	9442	2.84e-43	LSC	LSC	Antirhea chinensis
Forward	96	114236	114572	1.09e-48	SSC	SSC	Antirhea chinensis

## Sheet: Table S5
Table S5. Characteristics of the types of microsatellites identified in the chloroplastic genomes of the species of the subfamily Cinchonoideae
Number	Type	SSR	Size	Start	End	Region	Species
1	Mononucleotídeo	(T)12	12	54	65	LSC	Uncaria guianensis
2	Tetranucleotídeo	(TCAA)3	12	4474	4485	LSC	Uncaria guianensis
3	Tetranucleotídeo	(AAAT)3	12	4762	4773	LSC	Uncaria guianensis
4	Mononucleotídeo	(G)10	10	4909	4918	LSC	Uncaria guianensis
5	Mononucleotídeo	(T)12	12	7296	7307	LSC	Uncaria guianensis
6	Mononucleotídeo	(A)11	11	8306	8316	LSC	Uncaria guianensis
7	Mononucleotídeo	(T)11	11	8505	8515	LSC	Uncaria guianensis
8	Trinucleotídeo	(TAT)4	12	8912	8923	LSC	Uncaria guianensis
9	Composto imperfeito	(TAT)4(<TAT>ATATATAAGATTAATAAATAAGTAATATATAAATAATTGAATAGGAAATATTTAAGCAAGAGCAAGGAAGGGCTATTTCCATCCACGAAAACGAAAAAAAGAAAGTCAACACTCTAATTTTTTTATGATTTTTTGATGATCCTATCTTGATTCTTGATTATGTCCAATTTCCCTATTCGACAAAAGATCCCGTTGTATACAATAATTGCATTGTAGCGGGTATAGTTTAGTGGTAAAAGTGTG	22	9206	9227	LSC	Uncaria guianensis
10	Tetranucleotídeo	(GTCT)3	12	11550	11561	LSC	Uncaria guianensis
11	Mononucleotídeo	(A)10	10	12765	12774	LSC	Uncaria guianensis
12	Mononucleotídeo	(A)12	12	16688	16699	LSC	Uncaria guianensis
13	Mononucleotídeo	(T)10	10	18933	18942	LSC	Uncaria guianensis
14	Dinucleotídeo	(AT)5	10	20305	20314	LSC	Uncaria guianensis
15	Mononucleotídeo	(A)14	14	31408	31421	LSC	Uncaria guianensis
16	Dinucleotídeo	(CT)5	10	33353	33362	LSC	Uncaria guianensis
17	Mononucleotídeo	(T)10	10	36979	36988	LSC	Uncaria guianensis
18	Dinucleotídeo	(TA)5	10	43521	43530	LSC	Uncaria guianensis
19	Trinucleotídeo	(TAA)4	12	43574	43585	LSC	Uncaria guianensis
20	Dinucleotídeo	(AT)6	12	48100	48111	LSC	Uncaria guianensis
21	Mononucleotídeo	(T)10	10	55836	55845	LSC	Uncaria guianensis
22	Mononucleotídeo	(T)10	10	56274	56283	LSC	Uncaria guianensis
23	Mononucleotídeo	(T)11	11	61182	61192	LSC	Uncaria guianensis
24	Mononucleotídeo	(T)10	10	66844	66853	LSC	Uncaria guianensis
25	Mononucleotídeo	(T)10	10	67010	67019	LSC	Uncaria guianensis
26	Mononucleotídeo	(T)10	10	67967	67976	LSC	Uncaria guianensis
27	Trinucleotídeo	(TTC)4	12	69423	69434	LSC	Uncaria guianensis
28	Mononucleotídeo	(T)10	10	71130	71139	LSC	Uncaria guianensis
29	Mononucleotídeo	(T)10	10	72386	72395	LSC	Uncaria guianensis
30	Mononucleotídeo	(T)11	11	73424	73434	LSC	Uncaria guianensis
31	Mononucleotídeo	(T)10	10	73438	73447	LSC	Uncaria guianensis
32	Mononucleotídeo	(A)11	11	75979	75989	LSC	Uncaria guianensis
33	Mononucleotídeo	(A)10	10	79726	79735	LSC	Uncaria guianensis
34	Mononucleotídeo	(T)12	12	82429	82440	LSC	Uncaria guianensis
35	Mononucleotídeo	(T)11	11	83717	83727	LSC	Uncaria guianensis
36	Mononucleotídeo	(A)11	11	84510	84520	LSC	Uncaria guianensis
37	Mononucleotídeo	(T)14	14	85663	85676	LSC	Uncaria guianensis
38	Mononucleotídeo	(T)18	18	86037	86054	IRB	Uncaria guianensis
39	Mononucleotídeo	(A)10	10	113755	113764	SSC	Uncaria guianensis
40	Mononucleotídeo	(A)10	10	113826	113835	SSC	Uncaria guianensis
41	Mononucleotídeo	(T)15	15	125286	125300	SSC	Uncaria guianensis
42	Mononucleotídeo	(T)13	13	126907	126919	SSC	Uncaria guianensis
43	Mononucleotídeo	(A)18	18	155395	155412	IRA	Uncaria guianensis
1	Mononucleotídeo	(A)16	16	61	76	LSC	Uncaria tomentosa
2	Composto	(T)11(A)10	21	180	201	LSC	Uncaria tomentosa
3	Trinucleotídeo	(AAG)4	12	291	302	LSC	Uncaria tomentosa
4	Composto	(T)11(A)10	21	299	319	LSC	Uncaria tomentosa
5	Trinucleotídeo	(AAG)4	12	410	421	LSC	Uncaria tomentosa
6	Trinucleotídeo	(AAT)4	12	2964	2975	LSC	Uncaria tomentosa
7	Tetranucleotídeo	(TCAA)3	12	4655	4666	LSC	Uncaria tomentosa
8	Mononucleotídeo	(T)10	10	5557	5566	LSC	Uncaria tomentosa
9	Mononucleotídeo	(A)10	10	6970	6979	LSC	Uncaria tomentosa
10	Mononucleotídeo	(A)11	11	8477	8487	LSC	Uncaria tomentosa
11	Dinucleotídeo	(TA)5	10	9380	9389	LSC	Uncaria tomentosa
12	Dinucleotídeo	(TA)6	12	10348	10359	LSC	Uncaria tomentosa
13	Tetranucleotídeo	(GTCT)3	12	11728	11739	LSC	Uncaria tomentosa
14	Mononucleotídeo	(T)10	10	12977	12986	LSC	Uncaria tomentosa
15	Mononucleotídeo	(A)11	11	16864	16874	LSC	Uncaria tomentosa
16	Mononucleotídeo	(T)10	10	19108	19117	LSC	Uncaria tomentosa
17	Dinucleotídeo	(AT)5	10	20480	20489	LSC	Uncaria tomentosa
18	Mononucleotídeo	(T)10	10	28270	28279	LSC	Uncaria tomentosa
19	Mononucleotídeo	(T)11	11	30756	30766	LSC	Uncaria tomentosa
20	Dinucleotídeo	(CT)5	10	33314	33323	LSC	Uncaria tomentosa
21	Mononucleotídeo	(T)11	11	36913	36923	LSC	Uncaria tomentosa
22	Mononucleotídeo	(C)10	10	37339	37348	LSC	Uncaria tomentosa
23	Dinucleotídeo	(TA)5	10	43440	43449	LSC	Uncaria tomentosa
24	Trinucleotídeo	(TAA)4	12	43493	43504	LSC	Uncaria tomentosa
25	Mononucleotídeo	(T)10	10	45555	45564	LSC	Uncaria tomentosa
26	Dinucleotídeo	(AT)7	14	48133	48146	LSC	Uncaria tomentosa
27	Mononucleotídeo	(T)11	11	52509	52519	LSC	Uncaria tomentosa
28	Mononucleotídeo	(A)10	10	53107	53116	LSC	Uncaria tomentosa
29	Mononucleotídeo	(T)10	10	55889	55898	LSC	Uncaria tomentosa
30	Mononucleotídeo	(T)10	10	61215	61224	LSC	Uncaria tomentosa
31	Mononucleotídeo	(T)11	11	67029	67039	LSC	Uncaria tomentosa
32	Mononucleotídeo	(T)11	11	67979	67989	LSC	Uncaria tomentosa
33	Mononucleotídeo	(T)10	10	68135	68144	LSC	Uncaria tomentosa
34	Mononucleotídeo	(A)10	10	68891	68900	LSC	Uncaria tomentosa
35	Trinucleotídeo	(TTC)4	12	69432	69443	LSC	Uncaria tomentosa
36	Mononucleotídeo	(T)10	10	73419	73428	LSC	Uncaria tomentosa
37	Mononucleotídeo	(T)11	11	81946	81956	LSC	Uncaria tomentosa
38	Mononucleotídeo	(T)11	11	82462	82472	LSC	Uncaria tomentosa
39	Mononucleotídeo	(T)15	15	83754	83768	LSC	Uncaria tomentosa
40	Mononucleotídeo	(A)12	12	84551	84562	LSC	Uncaria tomentosa
41	Mononucleotídeo	(T)14	14	85705	85718	LSC	Uncaria tomentosa
42	Mononucleotídeo	(T)14	14	86079	86092	IRB	Uncaria tomentosa
43	Mononucleotídeo	(A)10	10	111982	111991	SSC	Uncaria tomentosa
44	Mononucleotídeo	(A)10	10	113803	113812	SSC	Uncaria tomentosa
45	Mononucleotídeo	(A)10	10	113874	113883	SSC	Uncaria tomentosa
46	Mononucleotídeo	(A)14	14	155541	155554	IRA	Uncaria tomentosa
1	Mononucleotídeo	(T)12	12	96	107	LSC	Uncaria rhynchophylla
2	Mononucleotídeo	(A)10	10	157	166	LSC	Uncaria rhynchophylla
3	Mononucleotídeo	(T)12	12	1769	1780	LSC	Uncaria rhynchophylla
4	Mononucleotídeo	(T)11	11	3602	3612	LSC	Uncaria rhynchophylla
5	Tetranucleotídeo	(TCAA)3	12	4507	4518	LSC	Uncaria rhynchophylla
6	Tetranucleotídeo	(AAAT)3	12	4801	4812	LSC	Uncaria rhynchophylla
7	Mononucleotídeo	(T)12	12	5440	5451	LSC	Uncaria rhynchophylla
8	Dinucleotídeo	(TA)5	10	6682	6691	LSC	Uncaria rhynchophylla
9	Mononucleotídeo	(T)10	10	7168	7177	LSC	Uncaria rhynchophylla
10	Mononucleotídeo	(A)10	10	7183	7192	LSC	Uncaria rhynchophylla
11	Mononucleotídeo	(A)13	13	8197	8209	LSC	Uncaria rhynchophylla
12	Mononucleotídeo	(T)12	12	8398	8409	LSC	Uncaria rhynchophylla
13	Trinucleotídeo	(TAT)4	12	8806	8817	LSC	Uncaria rhynchophylla
14	Composto	(TTA)5(TAT)4	27	9054	9080	LSC	Uncaria rhynchophylla
15	Composto imperfeito	(TAT)4(<TAT>ATATATAAGATTAGATAAATAAGTAATATATAAATAATTGAATAGGAAATATTTAAGCAAGAGCAAGGAAGGGCTATTTCCATCCACGAAAACGAAAAAAAAGAAAGTCAACACTCTAATTTTTTTATGATTTTTGGATGATCCTATCTTGATTCTTGATTATGTCCAATTTCCCTATTCGACAAAAGATCCGGTTGTATGCAATAATTGCATTGTAGCGGGTATAGTTTAGTGGTAAAAGTG	22	9097	9118	LSC	Uncaria rhynchophylla
16	Mononucleotídeo	(T)10	10	9648	9657	LSC	Uncaria rhynchophylla
17	Mononucleotídeo	(T)12	12	10187	10198	LSC	Uncaria rhynchophylla
18	Mononucleotídeo	(T)10	10	10335	10344	LSC	Uncaria rhynchophylla
19	Tetranucleotídeo	(GTCT)3	12	11441	11452	LSC	Uncaria rhynchophylla
20	Mononucleotídeo	(T)13	13	12687	12699	LSC	Uncaria rhynchophylla
21	Mononucleotídeo	(A)13	13	16597	16609	LSC	Uncaria rhynchophylla
22	Mononucleotídeo	(T)10	10	18843	18852	LSC	Uncaria rhynchophylla
23	Dinucleotídeo	(AT)5	10	20215	20224	LSC	Uncaria rhynchophylla
24	Mononucleotídeo	(A)12	12	27500	27511	LSC	Uncaria rhynchophylla
25	Mononucleotídeo	(A)11	11	30698	30708	LSC	Uncaria rhynchophylla
26	Mononucleotídeo	(T)11	11	30725	30735	LSC	Uncaria rhynchophylla
27	Dinucleotídeo	(CT)5	10	32600	32609	LSC	Uncaria rhynchophylla
28	Dinucleotídeo	(TA)5	10	42735	42744	LSC	Uncaria rhynchophylla
29	Mononucleotídeo	(A)10	10	44822	44831	LSC	Uncaria rhynchophylla
30	Pentanucleotídeo	(GAAAG)3	15	45790	45804	LSC	Uncaria rhynchophylla
31	Dinucleotídeo	(AT)7	14	47389	47402	LSC	Uncaria rhynchophylla
32	Mononucleotídeo	(T)10	10	52120	52129	LSC	Uncaria rhynchophylla
33	Mononucleotídeo	(A)12	12	52194	52205	LSC	Uncaria rhynchophylla
34	Mononucleotídeo	(T)10	10	55002	55011	LSC	Uncaria rhynchophylla
35	Mononucleotídeo	(T)13	13	57784	57796	LSC	Uncaria rhynchophylla
36	Mononucleotídeo	(T)12	12	60331	60342	LSC	Uncaria rhynchophylla
37	Mononucleotídeo	(A)14	14	64866	64879	LSC	Uncaria rhynchophylla
38	Mononucleotídeo	(T)11	11	66144	66154	LSC	Uncaria rhynchophylla
39	Mononucleotídeo	(T)11	11	67092	67102	LSC	Uncaria rhynchophylla
40	Mononucleotídeo	(T)14	14	67248	67261	LSC	Uncaria rhynchophylla
41	Trinucleotídeo	(TTC)4	12	68548	68559	LSC	Uncaria rhynchophylla
42	Mononucleotídeo	(A)11	11	69380	69390	LSC	Uncaria rhynchophylla
43	Mononucleotídeo	(T)10	10	71492	71501	LSC	Uncaria rhynchophylla
44	Mononucleotídeo	(T)11	11	72278	72288	LSC	Uncaria rhynchophylla
45	Mononucleotídeo	(T)11	11	72540	72550	LSC	Uncaria rhynchophylla
46	Mononucleotídeo	(A)10	10	75102	75111	LSC	Uncaria rhynchophylla
47	Dinucleotídeo	(TA)6	12	76395	76406	LSC	Uncaria rhynchophylla
48	Mononucleotídeo	(A)12	12	78854	78865	LSC	Uncaria rhynchophylla
49	Mononucleotídeo	(T)11	11	81034	81044	LSC	Uncaria rhynchophylla
50	Mononucleotídeo	(T)12	12	81550	81561	LSC	Uncaria rhynchophylla
51	Mononucleotídeo	(A)13	13	82081	82093	LSC	Uncaria rhynchophylla
52	Mononucleotídeo	(A)12	12	82115	82126	LSC	Uncaria rhynchophylla
53	Mononucleotídeo	(T)11	11	82859	82869	LSC	Uncaria rhynchophylla
54	Mononucleotídeo	(T)13	13	82875	82887	LSC	Uncaria rhynchophylla
55	Mononucleotídeo	(A)12	12	83657	83668	LSC	Uncaria rhynchophylla
56	Mononucleotídeo	(T)14	14	84812	84825	LSC	Uncaria rhynchophylla
57	Mononucleotídeo	(T)15	15	85179	85193	IRB	Uncaria rhynchophylla
58	Tetranucleotídeo	(AAGT)3	12	111676	111687	SSC	Uncaria rhynchophylla
59	Mononucleotídeo	(A)10	10	114127	114136	SSC	Uncaria rhynchophylla
60	Pentanucleotídeo	(TTAAT)3	15	114391	114405	SSC	Uncaria rhynchophylla
61	Mononucleotídeo	(A)11	11	114811	114821	SSC	Uncaria rhynchophylla
62	Mononucleotídeo	(T)14	14	116160	116173	SSC	Uncaria rhynchophylla
63	Mononucleotídeo	(T)11	11	116263	116273	SSC	Uncaria rhynchophylla
64	Mononucleotídeo	(A)10	10	120228	120237	SSC	Uncaria rhynchophylla
65	Mononucleotídeo	(A)11	11	121837	121847	SSC	Uncaria rhynchophylla
66	Mononucleotídeo	(T)11	11	126522	126532	SSC	Uncaria rhynchophylla
67	Mononucleotídeo	(T)10	10	126811	126820	SSC	Uncaria rhynchophylla
68	Mononucleotídeo	(T)10	10	126882	126891	SSC	Uncaria rhynchophylla
69	Trinucleotídeo	(TTA)4	12	127531	127542	SSC	Uncaria rhynchophylla
70	Mononucleotídeo	(A)15	15	154535	154549	IRA	Uncaria rhynchophylla
71	Mononucleotídeo	(T)10	10	154593	154602	IRA	Uncaria rhynchophylla
1	Mononucleotídeo	(T)12	12	114	125	LSC	Neolamarckia cadamba
2	Tetranucleotídeo	(TCAA)3	12	4547	4558	LSC	Neolamarckia cadamba
3	Mononucleotídeo	(A)10	10	5594	5603	LSC	Neolamarckia cadamba
4	Mononucleotídeo	(A)11	11	6869	6879	LSC	Neolamarckia cadamba
5	Mononucleotídeo	(T)10	10	7387	7396	LSC	Neolamarckia cadamba
6	Mononucleotídeo	(A)11	11	8391	8401	LSC	Neolamarckia cadamba
7	Mononucleotídeo	(T)10	10	8593	8602	LSC	Neolamarckia cadamba
8	Trinucleotídeo	(TAT)4	12	8999	9010	LSC	Neolamarckia cadamba
9	Mononucleotídeo	(A)10	10	9466	9475	LSC	Neolamarckia cadamba
10	Mononucleotídeo	(A)10	10	10624	10633	LSC	Neolamarckia cadamba
11	Tetranucleotídeo	(GTCT)3	12	11708	11719	LSC	Neolamarckia cadamba
12	Mononucleotídeo	(T)12	12	12956	12967	LSC	Neolamarckia cadamba
13	Mononucleotídeo	(A)10	10	15141	15150	LSC	Neolamarckia cadamba
14	Mononucleotídeo	(A)13	13	16867	16879	LSC	Neolamarckia cadamba
15	Mononucleotídeo	(T)10	10	19113	19122	LSC	Neolamarckia cadamba
16	Dinucleotídeo	(AT)5	10	20491	20500	LSC	Neolamarckia cadamba
17	Dinucleotídeo	(CT)5	10	33420	33429	LSC	Neolamarckia cadamba
18	Dinucleotídeo	(TA)7	14	43542	43555	LSC	Neolamarckia cadamba
19	Trinucleotídeo	(TAA)4	12	43599	43610	LSC	Neolamarckia cadamba
20	Pentanucleotídeo	(AGAAT)3	15	47802	47816	LSC	Neolamarckia cadamba
21	Dinucleotídeo	(AT)8	16	48218	48233	LSC	Neolamarckia cadamba
22	Mononucleotídeo	(A)14	14	52745	52758	LSC	Neolamarckia cadamba
23	Mononucleotídeo	(T)10	10	55977	55986	LSC	Neolamarckia cadamba
24	Mononucleotídeo	(T)10	10	56426	56435	LSC	Neolamarckia cadamba
25	Mononucleotídeo	(T)11	11	61344	61354	LSC	Neolamarckia cadamba
26	Mononucleotídeo	(T)10	10	66955	66964	LSC	Neolamarckia cadamba
27	Mononucleotídeo	(T)14	14	68049	68062	LSC	Neolamarckia cadamba
28	Mononucleotídeo	(T)10	10	72296	72305	LSC	Neolamarckia cadamba
29	Mononucleotídeo	(T)12	12	73323	73334	LSC	Neolamarckia cadamba
30	Mononucleotídeo	(T)10	10	73338	73347	LSC	Neolamarckia cadamba
31	Mononucleotídeo	(A)11	11	75878	75888	LSC	Neolamarckia cadamba
32	Mononucleotídeo	(A)10	10	77148	77157	LSC	Neolamarckia cadamba
33	Mononucleotídeo	(T)11	11	81816	81826	LSC	Neolamarckia cadamba
34	Mononucleotídeo	(T)13	13	82332	82344	LSC	Neolamarckia cadamba
35	Mononucleotídeo	(A)13	13	82859	82871	LSC	Neolamarckia cadamba
36	Mononucleotídeo	(T)12	12	83629	83640	LSC	Neolamarckia cadamba
37	Mononucleotídeo	(A)10	10	84406	84415	LSC	Neolamarckia cadamba
38	Mononucleotídeo	(T)14	14	85558	85571	LSC	Neolamarckia cadamba
39	Mononucleotídeo	(T)19	19	85925	85943	LSC	Neolamarckia cadamba
40	Mononucleotídeo	(C)10	10	103540	103549	IRB	Neolamarckia cadamba
41	Tetranucleotídeo	(AAGT)3	12	112381	112392	SSC	Neolamarckia cadamba
42	Mononucleotídeo	(A)12	12	114849	114860	SSC	Neolamarckia cadamba
43	Mononucleotídeo	(T)10	10	116630	116639	SSC	Neolamarckia cadamba
44	Mononucleotídeo	(T)10	10	127225	127234	SSC	Neolamarckia cadamba
45	Mononucleotídeo	(T)10	10	127296	127305	SSC	Neolamarckia cadamba
46	Mononucleotídeo	(G)10	10	137331	137340	IRA	Neolamarckia cadamba
47	Mononucleotídeo	(A)19	19	154937	154955	IRA	Neolamarckia cadamba
1	Tetranucleotídeo	(TCAA)3	12	4533	4544	LSC	Neolamarckia macrophylla
2	Tetranucleotídeo	(AAAT)3	12	4821	4832	LSC	Neolamarckia macrophylla
3	Mononucleotídeo	(A)10	10	6860	6869	LSC	Neolamarckia macrophylla
4	Mononucleotídeo	(A)13	13	8380	8392	LSC	Neolamarckia macrophylla
5	Mononucleotídeo	(T)10	10	8581	8590	LSC	Neolamarckia macrophylla
6	Trinucleotídeo	(TAT)4	12	8987	8998	LSC	Neolamarckia macrophylla
7	Trinucleotídeo	(TAT)4	12	9009	9020	LSC	Neolamarckia macrophylla
8	Composto imperfeito	(TAT)4(<TAT>ATATATAAGATTATATAAATATAATAATTGAATAGGAAATATTTAAGCAAGAGCAAGGAAGGGCTATTTCCATCCACGAAAACGAAAAAAAAAAAGAAAGTCAACATTCTAATTTTTTTATGATTTTTTGATGATCCTATCTTGATTCTTGATTATGTCGAATTTCCCTATTCGACAAAAGATCCAGTTGTATACAATAATTGCATTGTAGCGGGTATAGTTTAGTGGTAAAAGTGTGATTCG	22	9273	9294	LSC	Neolamarckia macrophylla
9	Mononucleotídeo	(A)11	11	9372	9382	LSC	Neolamarckia macrophylla
10	Tetranucleotídeo	(GTCT)3	12	11612	11623	LSC	Neolamarckia macrophylla
11	Mononucleotídeo	(A)14	14	16758	16771	LSC	Neolamarckia macrophylla
12	Mononucleotídeo	(T)10	10	19025	19034	LSC	Neolamarckia macrophylla
13	Dinucleotídeo	(AT)5	10	20397	20406	LSC	Neolamarckia macrophylla
14	Mononucleotídeo	(A)10	10	31471	31480	LSC	Neolamarckia macrophylla
15	Dinucleotídeo	(CT)5	10	33376	33385	LSC	Neolamarckia macrophylla
16	Dinucleotídeo	(TA)5	10	43487	43496	LSC	Neolamarckia macrophylla
17	Pentanucleotídeo	(AGAAT)3	15	47750	47764	LSC	Neolamarckia macrophylla
18	Dinucleotídeo	(AT)7	14	48159	48172	LSC	Neolamarckia macrophylla
19	Mononucleotídeo	(T)11	11	55919	55929	LSC	Neolamarckia macrophylla
20	Mononucleotídeo	(T)14	14	67050	67063	LSC	Neolamarckia macrophylla
21	Mononucleotídeo	(T)14	14	68158	68171	LSC	Neolamarckia macrophylla
22	Trinucleotídeo	(TTC)4	12	69451	69462	LSC	Neolamarckia macrophylla
23	Mononucleotídeo	(T)12	12	72412	72423	LSC	Neolamarckia macrophylla
24	Mononucleotídeo	(T)16	16	73432	73447	LSC	Neolamarckia macrophylla
25	Mononucleotídeo	(T)10	10	73451	73460	LSC	Neolamarckia macrophylla
26	Mononucleotídeo	(A)11	11	75992	76002	LSC	Neolamarckia macrophylla
27	Mononucleotídeo	(A)11	11	79741	79751	LSC	Neolamarckia macrophylla
28	Mononucleotídeo	(T)11	11	81922	81932	LSC	Neolamarckia macrophylla
29	Mononucleotídeo	(A)15	15	82965	82979	LSC	Neolamarckia macrophylla
30	Mononucleotídeo	(T)11	11	83737	83747	LSC	Neolamarckia macrophylla
31	Mononucleotídeo	(T)10	10	83756	83765	LSC	Neolamarckia macrophylla
32	Mononucleotídeo	(A)11	11	84538	84548	LSC	Neolamarckia macrophylla
33	Mononucleotídeo	(T)14	14	85691	85704	LSC	Neolamarckia macrophylla
34	Mononucleotídeo	(T)17	17	86058	86074	IRA	Neolamarckia macrophylla
35	Mononucleotídeo	(C)10	10	103692	103701	IRA	Neolamarckia macrophylla
36	Tetranucleotídeo	(AAGT)3	12	112545	112556	SSC	Neolamarckia macrophylla
37	Mononucleotídeo	(A)10	10	115674	115683	SSC	Neolamarckia macrophylla
38	Mononucleotídeo	(T)10	10	127616	127625	SSC	Neolamarckia macrophylla
39	Mononucleotídeo	(T)10	10	127687	127696	SSC	Neolamarckia macrophylla
40	Mononucleotídeo	(G)10	10	137719	137728	IRB	Neolamarckia macrophylla
41	Mononucleotídeo	(A)17	17	155346	155362	IRB	Neolamarckia macrophylla
1	Composto	(TA)5(T)10	20	92	111	LSC	Mitragyna speciosa
2	Tetranucleotídeo	(TCAA)3	12	4520	4531	LSC	Mitragyna speciosa
3	Tetranucleotídeo	(AAAT)3	12	4807	4818	LSC	Mitragyna speciosa
4	Mononucleotídeo	(A)11	11	5467	5477	LSC	Mitragyna speciosa
5	Tetranucleotídeo	(ATAG)3	12	6246	6257	LSC	Mitragyna speciosa
6	Mononucleotídeo	(A)10	10	6853	6862	LSC	Mitragyna speciosa
7	Mononucleotídeo	(T)11	11	7362	7372	LSC	Mitragyna speciosa
8	Mononucleotídeo	(T)11	11	8565	8575	LSC	Mitragyna speciosa
9	Trinucleotídeo	(TAT)4	12	8971	8982	LSC	Mitragyna speciosa
10	Trinucleotídeo	(TAT)4	12	9240	9251	LSC	Mitragyna speciosa
11	Tetranucleotídeo	(ATAA)3	12	9267	9278	LSC	Mitragyna speciosa
12	Tetranucleotídeo	(ATAA)3	12	9282	9293	LSC	Mitragyna speciosa
13	Mononucleotídeo	(A)10	10	9372	9381	LSC	Mitragyna speciosa
14	Tetranucleotídeo	(GTCT)3	12	11657	11668	LSC	Mitragyna speciosa
15	Mononucleotídeo	(T)17	17	12905	12921	LSC	Mitragyna speciosa
16	Mononucleotídeo	(A)11	11	16823	16833	LSC	Mitragyna speciosa
17	Mononucleotídeo	(T)10	10	19079	19088	LSC	Mitragyna speciosa
18	Mononucleotídeo	(T)10	10	19612	19621	LSC	Mitragyna speciosa
19	Dinucleotídeo	(AT)5	10	20451	20460	LSC	Mitragyna speciosa
20	Tetranucleotídeo	(TATT)3	12	32952	32963	LSC	Mitragyna speciosa
21	Dinucleotídeo	(TA)5	10	43563	43572	LSC	Mitragyna speciosa
22	Trinucleotídeo	(TAA)4	12	43616	43627	LSC	Mitragyna speciosa
23	Mononucleotídeo	(T)10	10	45644	45653	LSC	Mitragyna speciosa
24	Pentanucleotídeo	(AGAAT)3	15	47800	47814	LSC	Mitragyna speciosa
25	Dinucleotídeo	(AT)6	12	48215	48226	LSC	Mitragyna speciosa
26	Mononucleotídeo	(A)10	10	53166	53175	LSC	Mitragyna speciosa
27	Mononucleotídeo	(T)10	10	55969	55978	LSC	Mitragyna speciosa
28	Trinucleotídeo	(TAT)4	12	58569	58580	LSC	Mitragyna speciosa
29	Mononucleotídeo	(T)10	10	61336	61345	LSC	Mitragyna speciosa
30	Mononucleotídeo	(A)10	10	65555	65564	LSC	Mitragyna speciosa
31	Dinucleotídeo	(AT)5	10	65713	65722	LSC	Mitragyna speciosa
32	Mononucleotídeo	(T)13	13	68125	68137	LSC	Mitragyna speciosa
33	Mononucleotídeo	(T)15	15	68283	68297	LSC	Mitragyna speciosa
34	Trinucleotídeo	(TTC)4	12	69577	69588	LSC	Mitragyna speciosa
35	Mononucleotídeo	(A)10	10	70410	70419	LSC	Mitragyna speciosa
36	Mononucleotídeo	(T)12	12	73599	73610	LSC	Mitragyna speciosa
37	Mononucleotídeo	(A)12	12	76145	76156	LSC	Mitragyna speciosa
38	Mononucleotídeo	(A)10	10	77406	77415	LSC	Mitragyna speciosa
39	Mononucleotídeo	(A)10	10	77437	77446	LSC	Mitragyna speciosa
40	Mononucleotídeo	(A)10	10	79886	79895	LSC	Mitragyna speciosa
41	Mononucleotídeo	(T)11	11	82069	82079	LSC	Mitragyna speciosa
42	Mononucleotídeo	(A)12	12	83107	83118	LSC	Mitragyna speciosa
43	Tetranucleotídeo	(TTAA)3	12	83731	83742	LSC	Mitragyna speciosa
44	Mononucleotídeo	(T)10	10	83876	83885	LSC	Mitragyna speciosa
45	Mononucleotídeo	(T)10	10	83894	83903	LSC	Mitragyna speciosa
46	Mononucleotídeo	(A)10	10	84672	84681	LSC	Mitragyna speciosa
47	Mononucleotídeo	(T)14	14	85823	85836	LSC	Mitragyna speciosa
48	Mononucleotídeo	(T)17	17	86190	86206	LSC	Mitragyna speciosa
49	Tetranucleotídeo	(AAGT)3	12	112693	112704	SSC	Mitragyna speciosa
50	Mononucleotídeo	(T)11	11	117189	117199	SSC	Mitragyna speciosa
51	Mononucleotídeo	(T)13	13	127856	127868	SSC	Mitragyna speciosa
52	Mononucleotídeo	(T)10	10	129498	129507	SSC	Mitragyna speciosa
53	Mononucleotídeo	(A)21	21	155523	155543	IRa	Mitragyna speciosa
1	Mononucleotídeo	(A)12	12	106	117	LSC	Antirhea chinensis
2	Tetranucleotídeo	(TCAA)3	12	4683	4694	LSC	Antirhea chinensis
3	Mononucleotídeo	(T)11	11	8531	8541	LSC	Antirhea chinensis
4	Tetranucleotídeo	(GTCT)3	12	11860	11871	LSC	Antirhea chinensis
5	Mononucleotídeo	(A)10	10	16993	17002	LSC	Antirhea chinensis
6	Mononucleotídeo	(T)10	10	19242	19251	LSC	Antirhea chinensis
7	Dinucleotídeo	(AT)5	10	20614	20623	LSC	Antirhea chinensis
8	Tetranucleotídeo	(AAAT)3	12	23246	23257	LSC	Antirhea chinensis
9	Tetranucleotídeo	(CTTT)3	12	33663	33674	LSC	Antirhea chinensis
10	Trinucleotídeo	(TTC)4	12	36704	36715	LSC	Antirhea chinensis
11	Composto imperfeito	(TAA)3(T<AA>AAAAAAAAAAAGAAAGAGGTATATTTTGCACTCTATCTGTGTATCCCCTTTATATGCTTACGAAATACCAGATCAAATAGAGCAACTTAAACTTAGAAGGGATATAATGAAATTCTTTAATTGATTAATTGAATTGGTTCTTCCCAAAGGGGTGATCCATTTTTTTATTTGACTGATGGGGCCAACAAACAATTCATTTTAACAAAAATGATATATAATTCTATACATAGCTAAATAATCTAA	23	43828	43850	LSC	Antirhea chinensis
12	Dinucleotídeo	(AT)6	12	48440	48451	LSC	Antirhea chinensis
13	Mononucleotídeo	(T)10	10	56218	56227	LSC	Antirhea chinensis
14	Mononucleotídeo	(T)12	12	56655	56666	LSC	Antirhea chinensis
15	Trinucleotídeo	(TTC)4	12	69752	69763	LSC	Antirhea chinensis
16	Mononucleotídeo	(T)10	10	71258	71267	LSC	Antirhea chinensis
17	Mononucleotídeo	(T)14	14	82184	82197	LSC	Antirhea chinensis
18	Tetranucleotídeo	(TTAA)3	12	83832	83843	LSC	Antirhea chinensis
19	Mononucleotídeo	(T)10	10	83976	83985	LSC	Antirhea chinensis
20	Mononucleotídeo	(T)16	16	86295	86310	IRB	Antirhea chinensis
21	Mononucleotídeo	(T)12	12	114319	114330	SSC	Antirhea chinensis
22	Mononucleotídeo	(T)12	12	114655	114666	SSC	Antirhea chinensis
23	Tetranucleotídeo	(TTTA)3	12	115139	115150	SSC	Antirhea chinensis
24	Mononucleotídeo	(T)10	10	117183	117192	SSC	Antirhea chinensis
25	Pentanucleotídeo	(TAAAA)3	15	122104	122118	SSC	Antirhea chinensis
26	Mononucleotídeo	(T)10	10	122352	122361	SSC	Antirhea chinensis
27	Mononucleotídeo	(T)12	12	126176	126187	SSC	Antirhea chinensis
28	Mononucleotídeo	(T)10	10	126587	126596	SSC	Antirhea chinensis
29	Mononucleotídeo	(T)10	10	127798	127807	SSC	Antirhea chinensis
30	Mononucleotídeo	(T)10	10	127869	127878	SSC	Antirhea chinensis
31	Mononucleotídeo	(T)11	11	129814	129824	SSC	Antirhea chinensis
32	Mononucleotídeo	(A)16	16	155559	155574	IRA	Antirhea chinensis

## Sheet: Table S6
Table S6. Nucleotide diversity values of the Rubiaceae family considering twice the median value of Pi.
Midpoint	Pi (π)	Loci	Genome region
129347	0.14351	rpl32-ccsA	SSC
142209	0.13535	ycf1	IR
128893	0.13478	ndhF-ccsA	SSC
77317	0.12847	psbE-petG	LSC
76621	0.12793	psbE-petL	LSC
137487	0.11481	ndhA	SSC
140626	0.11376	rps15-ycf1	IR
137213	0.11128	ndhI-ndhA	SSC
54960	0.11085	trnT_UGU- trnL_UAA	LSC
54283	0.10876	rps4-trnL_UAA	LSC
140080	0.10722	ndhH-ycf1	SSC
126014	0.10633	ndhF	SSC
38551	0.10583	trnT_GGU-psbD	LSC
74480	0.10464	petA-psbJ	LSC
125807	0.10364	ycf1-ndhF	SSC
79664	0.10276	psaJ-rps18	LSC
95727	0.09957	rpl16	IR
79273	0.09938	psaJ-rpl33	LSC
134791	0.09922	ndhG-ndhI	IR
49290	0.09799	psaA-ycf3	LSC
78959	0.09596	trnP_TGG-rpl33	LSC
145123	0.09585	rps15-trnN_GUU	IR
131211	0.09522	ccsA-ndhD	IR
71601	0.09339	ycf4-cemA	LSC
76249	0.09336	psbE-petL	LSC
42272	0.09286	psbC-psbZ	LSC
96091	0.09068	rpl16-rps3	IR
42819	0.08958	trnS_UGA-trnG_GCC	LSC
69737	0.08933	accD-ycf4	LSC
56588	0.0884	trnL_UAA-ndhJ	LSC
77611	0.08757	psbE-trnW-CCA	LSC
67496	0.08644	accD	LSC
43459	0.08568	psbZ-rps14	LSC
78411	0.08563	petG-psaJ	LSC
67251	0.08514	rbcL-accD	LSC
84156	0.08438	clpP	LSC
52559	0.08396	ycf3-rps4	LSC
68870	0.08335	accD-psaI	LSC
78713	0.07803	trnP_UGG-psaJ	LSC
91280	0.07756	petD-rpoA	IR
61283	0.07711	trnV_UAC-trnM_CAU	LSC
70425	0.07571	psaI-ycf4	LSC
93203	0.07563	rpl36-rps8	IR
130590	0.07453	ccsA	IR
89710	0.07403	petB-petD	IR
42603	0.07394	trnS-UGA-psbZ	LSC
80757	0.0729	rps18-rpl20	LSC
93550	0.07231	infA-rps18	IR
64109	0.07218	atpB-rbcL	LSC
50430	0.07171	ycf3	LSC
56317	0.07161	trnL_UAA-trnF_GAA	LSC
92938	0.07151	rps11-infA	IR
75215	0.07146	petA-psbL	LSC
133000	0.07104	ndhD-psaC	IR

## Sheet: Table S7
Table S7. Hypervariable regions of the Cinchonoidae subfamily considering twice the median value of Pi.
Midpoint	Pi (π)	Loci	Genome region
15343	0.04635	atpH-atpI	LSC
9794	0.04492	trnS-trnG	LSC
132214	0.04151	ycf1	IR
118002	0.04095	rpl32-trnL	SSC
7596	0.03873	rps16-trnQ	LSC
10169	0.03857	trnG	LSC
14931	0.03778	atpH	LSC
69216	0.0373	psbE-petL	LSC
127902	0.03722	rps15-ycf1	SSC
119892	0.03667	ccsA-psaC	SSC
653	0.03659	trnH-psbA	LSC
29872	0.03571	trnC-petN	LSC
117314	0.0346	ndhF-rpl32	SSC
51412	0.03397	trnF-ndhJ	LSC
67579	0.03317	petA-psbJ	LSC
114892	0.0323	ndhF	SSC
127672	0.03198	ndhH-rps15	SSC
54325	0.0319	ndhC-trnV	LSC
4986	0.03175	trnK-rps16	LSC
119659	0.03063	ccsA	SSC
33356	0.03	trnE-trnT	LSC
29452	0.02905	trnC	LSC
2907	0.02889	matK	LSC
10807	0.02889	trnG-trnR	LSC
54813	0.02857	trnV	LSC
11273	0.02833	trnR-atpA	LSC
4545	0.02778	trnK	LSC
44921	0.0277	psA-ycf3	LSC
79461	0.02683	petB	LSC
124774	0.02675	ndhA	SSC
2507	0.02667	trnK-matK	LSC
9293	0.02667	psbI-trnS	LSC
114492	0.02603	ycf1-ndhF	SSC
82157	0.02595	petD-rpoA	LSC
34468	0.02548	trnT-psbD	LSC
6092	0.02492	rps16	LSC
38206	0.02492	trnS-psbZ	LSC
58091	0.02484	atpB-rbcL	LSC
61178	0.02468	accD	LSC
86685	0.0246	rpl16	SSC
50955	0.02413	trnF	LSC
29044	0.02405	rpoB-trnC	LSC
31347	0.02405	petN-psbM	LSC
69841	0.02373	petL-petG	LSC
71535	0.02349	psaJ-rpl33	LSC
8253	0.02325	trnQ-psbK	LSC
86907	0.02302	rpl16-rps3	IR
81121	0.02246	petB-petD	LSC
8882	0.02238	psbK-psbI	LSC
122916	0.0223	ndhG-ndhI	SSC

## Sheet: Table S8
Table S8. Nucleotide diversity values of the genus Uncaria considering twice the median value of Pi.
Midpoint	Pi (π)	Loci	Genome region
518	0.05444	trnH - psbA	LSC
31370	0.04333	psbM - trnY	LSC
7668	0.03778	rps16 - psbK	LSC
31991	0.03667	psbM - trnE	LSC
116429	0.035	rpl32 - trnL	SSC
130674	0.03389	ycf1	IR
7255	0.03333	rps16 - trnQ	LSC
32192	0.03222	psbM - trnT	LSC
113493	0.03222	ndhF	SSC
68077	0.02889	psbE - petL	LSC
118499	0.02778	ccsA - psaC	SSC
116213	0.02722	ndhF - trnL	SSC
29134	0.02667	trnC - petN	LSC
4789	0.02611	trnK - rps16	LSC
118298	0.02556	ccsA - ndhD	SSC
28925	0.02444	rpoB - petN	LSC
37354	0.02444	psbC - psbZ	LSC
53087	0.02444	ndhC - trnC	LSC
123332	0.02389	ndhA	SSC
9550	0.02333	trnS - trnT	LSC
10803	0.02333	trnT - atpA	LSC
50093	0.02333	trnL - ndhJ	LSC
4359	0.02222	matK - rps16	LSC
66453	0.02222	petA - psbJ	LSC
1933	0.02111	psbA - matK	LSC
31169	0.02111	petN - trnD	LSC
34112	0.02111	trnT - psbD	LSC
48209	0.02111	rps4 - trnL	LSC
116881	0.02111	rpl32 - ccsA	SSC
5825	0.02	rps16	LSC
10369	0.02	trnT - trnR	LSC
28101	0.02	rpoB - trnC	LSC
56982	0.02	atpB - rbcL	LSC
63423	0.02	ycf4 - cemA	LSC
115099	0.02	ndhF - rpl32	SSC
121516	0.02	ndhG - ndhI	SSC
3149	0.01889	matK	LSC
79885	0.01833	petB - petD	LSC
9094	0.01778	psbK - trnT	LSC
32808	0.01778	trnE - trnT	LSC
44232	0.01778	psaA - ycf3	LSC
59611	0.01778	rbcL - accD	LSC
80916	0.01778	petD - rpoA	LSC
126424	0.01778	rps15 - ycf1	SSC
2149	0.01667	trnK-UUU	LSC
9330	0.01667	psbI - trnT	LSC
19641	0.01667	rpoc2	LSC
29534	0.01667	trnC - psbM	LSC
46471	0.01667	ycf3 - trnS	LSC
59395	0.01667	rbcL - accD	LSC
73967	0.01667	clpP1	LSC
113093	0.01667	ycf1 - ndhF	SSC
37758	0.01611	trnS - trnG	LSC
8691	0.01556	psbK - trnS	LSC
10164	0.01556	trnT	LSC
13005	0.01556	atpF	LSC
15037	0.01556	atpH- atpI	LSC
32602	0.01556	trnY - trnT	LSC
37556	0.01556	trnS - psbZ	LSC
46875	0.01556	ycf3 - rps4	LSC
66867	0.01556	petA - psbF	LSC
71944	0.01556	rpl20 - clpP1	LSC
30188	0.015	petN - psbM	LSC
33008	0.015	trnE - psbD	LSC
14019	0.01444	atpF - atpH	LSC
48650	0.01444	trnT - trnL	LSC
50510	0.01444	trnF - ndhJ	LSC
51322	0.01444	ndhJ - ndhK	LSC
61047	0.01444	accD - psaI	LSC
64238	0.01444	cemA	LSC
74398	0.01444	clpP2	LSC
81316	0.01444	rpoA	LSC
126195	0.01444	ndhH - rps15	SSC
78275	0.01389	petB	LSC

## Sheet: Table S9
Table S9. Rate of synonymous (Ks) and non-synonymous (Ka) substitutions for genes common in the seven species of the Cinchonoideae subfamily.
Gene	Ks	Ka	Ka/Ks
atpA	0.0215	0.0035	0.163
atpB	0.011	0.001	0.084
atpE	0.0326	0.0033	0.101
atpF	0.028	0.019	0.661
atpH	0.014	0	0
atpI	0.028	0	0
ccsA	0.023	0.007	0.296
clpP	0.01	0.01	1
infA	0.017	0	0
matK	0.0484	0.0138	0.285
ndhB	0.005	0.001	0.167
ndhC	0.011	0	0
ndhF	0.036	0.011	0.296
ndhG	0.017	0.009	0.497
ndhH	0.034	0.002	0.064
ndhI	0.017	0.005	0.301
ndhJ	0.018	0.006	0.304
ndhK	0.019	0.004	0.213
petA	0.018	0.006	0.311
petB	0.019	0.002	0.111
petD	0.025	0.003	0.111
petG	0.0323	0	0
petL	0	0	0
petN	0	0	0
psaA	0.025	0.001	0.048
psaB	0.016	0.001	0.038
psaC	0.034	0	0
psaI	0	0	0
psaJ	0.029	0	0
psbA	0.032	0	0
psbB	0.017	0.002	0.103
psbC	0.021	0.001	0.048
psbD	0.016	0	0
psbE	0.033	0	0
psbF	0	0	0
psbH	0.018	0	0
psbI	0.035	0	0
psbJ	0	0	0
psbK	0.023	0.007	0.313
psbL	0	0	0
psbM	0.036	0	0
psbT	0.035	0	0
psbZ	0	0	0
rbcL	0.024	0.004	0.157
rpl2	0	0.002	0
rpl14	0.022	0.004	0.161
rpl16	0	0.016	0
rpl20	0.021	0.01	0.493
rpl22	0.029	0.008	0.285
rpl23	0	0	0
rpl32	0.029	0.008	0.27
rpl36	0.034	0	0
rpoA	0.037	0.008	0.204
rpoB	0.021	0.003	0.159
rpoC1	0.012	0.009	0.685
rpoC2	0.019	0.006	0.321
rps2	0.019	0.006	0.299
rps3	0.027	0.004	0.149
rps4	0.027	0.004	0.162
rps7	0	0	0
rps8	0.03	0.007	0.227
rps11	0.009	0.003	0.363
rps12	0	0	0
rps14	0.028	0	0
rps15	0.049	0.015	0.311
rps16	0.015	0.005	0.336
rps18	0.027	0.004	0.158
rps19	0.031	0.005	0.153
ycf1	0.031	0.016	0.523
ycf2	0.004	0.003	0.65
ycf3	0.009	0.005	0.612
ycf4	0.023	0.002	0.103

## Sheet: Table S10
Table S10. Characteristics of primers designed based on the 16 species of the Rubiaceae family tested in in silico PCR.
Primer	Coverage (%)	Forward	Reverse	Length Forward (bp)	Length reverse (bp)	Melting temperature (°C)	Average amplicon lenght (bp)
ndhA	100	ggatcggaatcgtggggaat	gtctaagggctgctgctcaa	20	20	56.06	544
ndhF-ccsA	0	aaggaagggatattggacagcg	ggtcgatggggaaataagcc	22	20	54.82	0
psbE-petG	31.2	tgaatgaagttacacgacccagt	ccgggaattgaaattgaggcg	23	21	54.64	448
rpl32-ccsA	68.8	aggcttatttccccatcgacc	tcaccatagcggcttgtctt	21	20	55.16	571
ycf1	25	cgccctttcctagataatgattga	tctatttttcactaccccggaac	24	23	52.98	493
rps15-ycf1	0	cccccttccccctttacaaa	tggcagtcgtttcagtatgtt	20	21	52.66	0
ndhI-ndhA	62.5	catcgctgttcccatcgcta	attccccacgattccgatcc	20	20	56.06	581
rps4-trnL_UAA	50	tgcgatgctctaacctctgag	ccctgtcacctttccgatgc	21	20	55.48	511
trnT_GGU-psbD	6.2	ctgttcctccacagggaagg	cgatcctcagacctaacccc	20	20	56.11	441
petA-psbJ	50	cgtcttcctagtcttcgacaca	gtctgattcgagggggaagg	22	20	54.96	570

[truncated: 2 more sheets: Table S11, Table S12]
